# Supplementary material for: Simultaneous Monitoring of Monoclonal Antibody Variants by Strong Cation-Exchange Chromatography Hyphenated to Mass Spectrometry to Assess Quality Attributes of Rituximab-Based Biotherapeutics
Source: Int J Mol Sci. 2021 Aug 23;22(16):9072. doi: 10.3390/ijms22169072 (PMC8396523; doi:10.3390/ijms22169072)
Supplement: Supplementary file 1 [file ijms-22-09072-s001.zip]

Archive with 1 entries (1 files):
- ijms-1293176-supplementary.pdf
